# Supplementary material for: Composition of the Solvation Shell of the Selected Cyclic Ethers (1,4-Dioxane, 12-Crown-4, 15-Crown-5 and 18-Crown-6) in a Mixture of Formamide with Water at Four Temperatures
Source: Molecules. 2023 Feb 26;28(5):2169. doi: 10.3390/molecules28052169 (PMC10004068; doi:10.3390/molecules28052169)
Supplement: Supplementary file 1 [file molecules-28-02169-s001.zip]

Archive with 1 entries (1 files):
- molecules-2256458-supplementary.pdf
